# Supplementary material for: Polyoxometalate-Modified Amphiphilic Polystyrene-block-poly(2-(dimethylamino)ethyl methacrylate) Membranes for Heterogeneous Glucose to Formic Acid Methyl Ester Oxidation
Source: Nanomaterials (Basel). 2023 Sep 5;13(18):2498. doi: 10.3390/nano13182498 (PMC10536830; doi:10.3390/nano13182498)
Supplement: Supplementary file 1 [file nanomaterials-13-02498-s001.zip]

Archive with 1 entries (1 files):
- nanomaterials-2519494-supplementary.pdf
